# Supplementary material for: Morphological characterization of Sussex cattle at Huntersvlei farm, Free State Province, South Africa
Source: PLoS One. 2023 Sep 26;18(9):e0292088. doi: 10.1371/journal.pone.0292088 (PMC10522019; doi:10.1371/journal.pone.0292088)
Supplement: S1 File — It is an Excel file with variables fully explained in column P and Q of the sheet. (XLSX) [file pone.0292088.s001.xlsx]

## Sheet: Sheet1
Age	SEX	CBW	BW	HL	HW	EL	EW	SH	WH	HG	HH	BL	RL	RW	SEX	Quantitative traits
Weaner	1	0	360	46	14	18	9	62	113	176	121	137	43	40	Male = 1	BW=Birth weight
Weaner	1	35	237	37	12	13	10	59	108	152	111	121	38	32	Female = 2	WW=Weaning weight
Weaner	1	37	286	39	13	15	10	54	108	169	116	119	40	32		HL=Head length
Weaner	1	44	261	44	12	14	10	51	108	82	116	121	38	30		HW=Head wigth
Weaner	1	46	260	40	11	14	9	58	111	151	118	133	31	28		EW=Ear width
Weaner	1	40	250	42	13	15	10	59	117	162	121	127	37	23		EL=Ear length
Weaner	1	45	331	46	13	15	9	60	112	166	125	136	39	31		SH=Sternum height
Weaner	1	35	282	42	13	14	9	59	110	163	119	112	37	39		WH=Withers height
Weaner	1	32	196	39	11	15	9	59	106	148	111	116	36	23		HG=Heart girth
Weaner	1	40	336	44	14	15	8	63	115	180	122	123	41	30		HH=Hip height
Weaner	1	0	272	42	13	15	9	57	113	154	118	123	36	33		BL=Body length
Weaner	1	36	300	41	13	14	8	60	119	163	124	124	33	37		RL=Rump length
Weaner	1	38	251	42	12	14	10	59	110	150	117	127	38	31		RW=Rump width
Weaner	1	44	252	41	12	13	16	60	113	164	117	125	38	25		YW=Yearling weight
Weaner	1	42	225	41	11	14	10	62	109	147	115	113	39	29
Weaner	1	38	282	42	15	15	8	59	115	156	114	129	42	39
Weaner	1	42	258	41	13	14	11	59	112	151	117	116	40	31
Weaner	1	35	285	43	13	14	10	57	114	162	124	120	40	32
Weaner	1	0	248	42	13	15	9	62	115	153	121	121	41	29
Weaner	1	0	228	41	13	15	11	58	112	152	114	119	37	30
Weaner	1	46	211	40	14	13	10	55	112	140	113	119	42	29
Weaner	1	38	355	46	16	13	11	58	118	167	124	137	43	37
Weaner	1	43	279	43	14	15	9	64	117	162	121	122	44	37
Weaner	1	43	265	42	14	13	9	61	109	158	118	127	39	35
Weaner	1	45	252	44	15	13	9	59	113	155	112	126	43	34
Weaner	1	36	309	44	13	13	9	69	115	168	118	131	48	41
Weaner	1	37	269	43	14	14	10	64	109	157	113	118	42	33
Weaner	1	41	318	42	13	15	10	61	110	161	123	131	39	38
Weaner	1	37	335	41	14	13	10	62	117	167	123	137	44	36
Weaner	1	38	237	43	12	15	10	60	110	153	116	117	42	34
Weaner	1	41	241	39	13	13	8	56	110	147	116	124	40	31
Weaner	1	45	251	41	13	15	10	60	109	152	117	126	43	33
Weaner	1	41	235	40	12	15	8	58	104	152	110	126	44	34
Weaner	1	38	304	44	13	14	9	60	112	161	119	135	47	35
Weaner	1	50	279	43	13	15	10	59	115	155	120	128	43	31
Weaner	1	36	296	44	13	13	9	80	114	159	119	139	41	31
Weaner	1	40	234	40	13	13	9	62	109	150	111	120	42	33
Weaner	1	27	289	41	14	13	9	65	110	161	113	128	40	36
Weaner	1	35	262	42	13	13	9	57	112	169	112	127	43	32
Weaner	1	45	252	41	14	15	9	60	105	149	113	124	42	39
Weaner	1	44	213	38	12	14	8	62	106	143	110	119	32	31
Weaner	1	42	253	39	13	15	15	61	106	157	116	128	41	35
Weaner	1	42	255	43	12	15	11	65	119	156	117	128	38	36
Weaner	1	41	254	39	13	14	10	60	106	161	113	135	38	29
Weaner	2	44	316	45	12	13	10	62	115	163	122	131	45	39
Weaner	2	0	216	39	13	14	10	64	104	143	119	118	38	35
Weaner	2	30	242	39	14	14	10	57	106	149	114	128	39	35
Weaner	2	25	268	40	14	14	10	61	110	156	121	131	43	38
Weaner	2	38	278	42	13	14	10	64	108	151	122	135	43	37
Weaner	2	0	173	35	12	13	8	54	97	131	103	102	38	28
Weaner	2	34	255	38	13	14	10	61	107	153	117	117	39	34
Weaner	2	40	190	35	12	14	9	59	102	141	111	109	36	33
Weaner	2	0	283	41	13	14	10	57	104	159	110	116	38	36
Weaner	2	42	238	39	12	14	11	60	110	148	107	115	39	32
Weaner	2	27	234	38	12	16	10	64	108	157	116	123	40	33
Weaner	2	45	305	41	13	15	11	61	112	156	118	129	42	33
Weaner	2	0	260	38	13	13	10	57	102	151	106	107	35	30
Weaner	2	38	201	40	13	13	10	64	103	155	110	107	43	31
Weaner	2	0	260	39	13	14	10	59	105	151	118	129	40	32
Weaner	2	0	194	38	12	13	9	57	99	139	107	115	37	25
Weaner	2	0	199	39	12	14	10	61	109	142	114	118	38	30
Weaner	2	43	191	38	12	14	10	61	102	148	112	113	39	29
Weaner	2	0	179	37	12	13	9	53	98	137	103	113	44	30
Weaner	2	0	246	41	13	17	10	60	106	153	116	124	43	33
Weaner	2	46	234	38	13	14	10	59	102	144	108	119	40	31
Weaner	2	40	238	41	13	14	10	62	105	153	111	115	38	35
Weaner	2	37	291	43	15	13	10	60	106	157	119	128	41	38
Weaner	2	0	270	39	11	14	9	57	98	147	107	106	39	34
Weaner	2	0	220	40	13	12	10	60	103	151	111	116	41	34
Weaner	2	0	272	41	12	12	10	59	102	150	112	115	40	35
Weaner	2	29	280	43	14	13	10	64	105	157	115	126	37	33
Weaner	2	0	234	41	13	14	10	58	108	154	110	119	39	30
Weaner	2	0	205	38	13	15	10	56	104	143	107	113	39	31
Weaner	2	0	214	38	13	13	11	62	105	142	114	117	39	33
Weaner	2	47	303	41	13	13	10	61	106	156	122	131	43	38
Weaner	2	0	226	38	13	12	10	53	102	155	114	111	40	31
Weaner	2	35	311	43	14	13	10	64	110	164	120	132	42	38
Weaner	2	0	210	40	13	14	10	55	105	136	109	129	37	39
Weaner	2	0	217	41	13	15	10	60	105	144	117	116	39	30
Weaner	2	0	162	36	13	12	10	57	98	136	103	108	37	32
Weaner	2	42	247	41	12	14	10	58	109	151	115	117	42	37
Weaner	2	0	173	37	11	13	10	61	98	134	106	108	38	28
Weaner	2	37	255	39	13	13	10	61	105	149	106	106	37	34
Weaner	2	35	239	39	13	13	9	60	109	152	112	114	41	34
Weaner	2	42	276	42	12	13	10	59	109	159	114	123	40	35
Weaner	2	36	271	38	13	13	9	55	111	157	120	115	40	32
Weaner	2	42	230	38	11	14	10	62	108	138	112	124	38	29
Weaner	2	42	232	38	11	12	10	63	101	141	101	117	48	31
Weaner	2	38	316	42	12	13	10	55	111	165	119	120	42	36
Weaner	2	45	263	40	12	13	9	56	113	159	116	114	40	28
Weaner	2	37	268	41	12	13	10	57	112	150	114	135	38	32
Weaner	2	0	270	40	13	12	10	52	95	131	97	92	31	24
Weaner	2	41	208	37	13	13	10	57	100	142	106	122	36	27
Weaner	2	43	208	38	12	13	10	57	99	143	105	123	34	26
Weaner	2	43	192	36	12	12	10	59	99	139	104	110	34	29
Weaner	2	0	199	40	13	14	10	58	113	151	113	134	39	33
Weaner	2	0	200	40	10	12	11	52	95	131	97	92	31	24
Weaner	2	42	204	37	13	13	10	57	101	142	106	123	36	27
Weaner	2	35	200	38	10	13	9	57	99	143	105	123	34	26
Weaner	2	0	199	36	13	11	10	59	99	134	104	111	34	29
Weaner	2	0	200	41	12	13	11	52	95	131	97	92	31	24
Yearling	1	42	495	49	23	17	11	67	130	185	136	165	47	43
Yearling	1	31	485	48	20	15	11	65	129	194	138	175	50	36
Yearling	1	38	361	43	21	15	10	68	120	176	131	162	48	44
Yearling	1	40	506	44	20	14	10	70	136	202	141	176	53	40
Yearling	1	43	363	44	19	14	10	67	125	178	128	164	45	40
Yearling	1	45	368	44	20	14	10	71	127	176	133	151	46	40
Yearling	1	45	495	47	20	15	10	70	134	190	142	177	51	44
Yearling	1	45	431	46	21	15	10	70	129	183	138	167	51	41
Yearling	1	42	483	47	23	15	12	70	132	194	137	181	54	46
Yearling	1	38	394	43	21	13	10	70	126	183	131	151	47	41
Yearling	1	38	475	46	21	15	10	69	134	191	133	170	47	42
Yearling	1	43	467	46	22	15	12	71	138	190	141	169	46	44
Yearling	1	45	468	44	22	14	10	73	134	192	138	163	46	45
Yearling	1	44	447	45	21	13	9	70	133	188	137	170	49	44
Yearling	1	40	449	44	22	14	10	72	131	188	138	168	52	43
Yearling	1	40	426	40	20	15	10	71	130	187	136	167	49	41
Yearling	1	44	472	43	20	15	10	73	135	195	137	175	53	43
Yearling	1	37	492	45	22	15	10	69	132	193	138	168	50	43
Yearling	1	45	538	48	23	16	11	78	140	197	145	183	54	44
Yearling	1	35	488	48	20	13	10	69	134	196	137	163	47	41
Yearling	1	41	522	46	22	14	10	74	130	198	137	170	50	49
Yearling	1	36	435	47	22	14	10	72	125	184	136	145	49	45
Yearling	1	40	411	46	22	13	10	72	130	183	136	161	50	44
Yearling	1	34	390	41	21	14	10	71	124	178	131	164	46	43
Yearling	1	41	328	44	19	14	10	70	122	169	132	142	47	41
Yearling	1	33	460	45	22	15	11	71	134	192	143	178	53	45
Yearling	1	42	447	47	22	15	11	71	128	190	137	164	52	43
Yearling	1	39	451	49	21	15	11	74	131	186	139	170	49	47
Yearling	1	47	433	46	22	13	10	71	129	189	136	163	46	43
Yearling	1	35	285	38	18	14	11	66	116	151	124	143	44	39
Yearling	1	41	426	48	21	15	9	70	129	126	138	172	48	43
Yearling	1	43	497	47	21	15	10	73	140	194	143	169	49	45
Yearling	1	42	432	48	21	16	10	70	132	188	138	168	49	45
Yearling	1	36	459	42	21	15	11	71	132	192	136	150	48	44
Yearling	1	41	270	41	18	14	10	68	114	160	126	138	43	39
Yearling	2	31	345	42	17	14	11	66	122	166	128	147	42	40
Yearling	2	36	327	42	19	13	10	65	121	170	130	141	41	42
Yearling	2	42	298	42	19	13	9	68	119	161	131	143	43	39
Yearling	2	37	294	39	18	13	10	68	118	166	125	133	39	38
Yearling	2	40	281	38	19	13	10	69	121	150	129	144	39	36
Yearling	2	0	319	42	17	15	10	69	119	167	131	141	43	39
Yearling	2	38	336	39	22	13	10	70	125	170	133	147	45	36
Yearling	2	31	353	41	19	15	11	67	121	177	129	142	44	39
Yearling	2	31	287	41	17	15	10	67	118	163	126	138	41	36
Yearling	2	44	373	45	19	14	11	71	126	177	137	140	51	42
Yearling	2	42	366	41	21	15	10	69	122	171	133	165	46	41
Yearling	2	36	319	41	20	13	10	69	121	169	132	143	45	42
Yearling	2	35	359	44	20	15	10	71	124	172	140	140	42	42
Yearling	2	17	264	41	18	15	10	69	119	150	126	130	42	37
Yearling	2	42	354	43	20	14	9	71	122	171	133	150	48	44
