# Supplementary material for: Morphological characterization of Sussex cattle at Huntersvlei farm, Free State Province, South Africa
Source: PLoS One. 2023 Sep 26;18(9):e0292088. doi: 10.1371/journal.pone.0292088 (PMC10522019; doi:10.1371/journal.pone.0292088)
Supplement: S2 File — It is an Excel file with variables fully explained in column E, F and G of the sheet. (XLSX) [file pone.0292088.s002.xlsx]

## Sheet: Sheet1
Animal ID	SEX	CC	PP	CC = Coat colour	PP = Polledness	Sex
19-76	1	3	3	Light = 1	Polled = 1	Male = 1
20-30	1	2	2	Moderate = 2	Scur = 2	Female = 2
20-29	1	2	3	Dark = 3	Horned = 3
20-84	1	3	3
20-86	1	2	3
20-87	1	2	3
20-47	1	3	3
20_06	1	2	3
20-111	1	3	1
20_11	1	3	3
20-51	1	1	3
20-55	1	2	3
20-35	1	3	2
20-78	1	2	1
20-106	1	2	2
20-14	1	2	2
20-95	1	2	1
20-25	1	1	3
No-Tag1	1	2	2
No-Tag2	1	2	1
20-113	1	2	1
20-13	1	3	3
20-70	1	2	3
20-83	1	2	3
20-96	1	2	2
20_10	1	2	3
20-31	1	2	2
20-36	1	3	3
20_07	1	2	3
20-45	1	2	3
20-120	1	2	2
20-92	1	2	3
20-110	1	2	2
20-39	1	2	3
20-64	1	2	1
20-26	1	2	3
20-88	1	1	3
20-20	1	3	3
20-21	1	2	3
20-93	1	2	1
20-117	1	2	2
20-85	1	3	3
20-71	1	2	1
20_12	1	2	2
20-43	2	2	3
20-75	2	1	1
20-33	2	2	2
20-41	2	2	2
20-40	2	1	2
14864	2	2	1
20-44	2	2	1
20-118	2	3	1
20-16	2	2	1
20-81	2	2	1
20-24	2	2	1
20-93	2	2	1
20-19	2	2	1
20-91	2	2	1
20-69	2	2	2
14869	2	1	1
20-77	2	1	1
20-61	2	2	1
20-122	2	2	2
14970	2	2	1
20-114	2	2	2
20-59	2	2	3
20-17	2	1	2
14871	2	2	1
20-74	2	2	3
20-66	2	2	3
20-22	2	2	3
20-109	2	2	2
20-103	2	2	1
20-79	2	1	2
20-53	2	2	2
20-99	2	2	1
20_08	2	3	2
20-119	2	2	2
20-56	2	2	1
20-89	2	1	2
20-60	2	3	1
20-116	2	2	1
20-27	2	2	2
20-32	2	2	3
20-49	2	2	3
20-23	2	2	3
20-97	2	2	1
20-90	2	2	2
20_09	2	2	3
20-28	2	2	2
20-38	2	2	3
14865	2	2	1
20-107	2	2	3
20-82	2	3	1
20-105	2	2	1
No-Tag3	2	2	3
No-Tag4	2	2	1
20_05	2	2	2
20_02	2	3	1
20-115	2	2	2
14863	2	2	1
21-43	1	2	2
21-21	1	3	3
21-83	1	1	1
21-38	1	2	2
21-101	1	3	1
21-91	1	2	2
21-58	1	2	3
21-95	1	2	3
21-32	1	2	3
21-88	1	3	1
21-24	1	3	3
21-23	1	3	3
21-67	1	2	2
21-74	1	3	1
21-40	1	3	2
21-71	1	3	2
21-64	1	3	3
21-39	1	2	3
21-25	1	3	1
21-37	1	3	3
21-51	1	2	3
21-81	1	2	3
21-93	1	3	1
21-56	1	2	3
21-97	1	1	1
21-17	1	2	3
21-57	1	3	2
21-50	1	2	3
21-85	1	3	1
21-102	1	2	2
21-66	1	2	3
21-34	1	2	3
21-76	1	3	3
21-33	1	2	3
21-90	1	1	3
21-18	2	1	1
21-48	2	2	2
21-82	2	2	2
21-63	2	2	1
21-28	2	2	1
21-94	2	2	1
21-87	2	3	2
21-22	2	3	3
21-61	2	2	2
21-36	2	2	1
21-27	2	1	2
21-35	2	2	3
21-59	2	2	3
21-70	2	2	3
21-44	2	3	3
